# Supplementary material for: Effect of aerosolized nicotine on human bronchial epithelial cells is amplified after co-administration with cannabidiol (CBD): a pilot in vitro study
Source: BMC Pharmacol Toxicol. 2020 Jun 4;21:42. doi: 10.1186/s40360-020-00418-1 (PMC7271510; doi:10.1186/s40360-020-00418-1)
Supplement: Supplementary file 1 — Additional file 1: Supplemental Table 1. Qualitative comparison of commercially purchased flavored e-cigarette liquids with and without CBD using gas chromatography. Liquid 1 (Flavor) contained propylene glycol and “Easy Rider” flavoring, while liquid 2 (CBD + Flavor) contained propylene glycol, 1.7 mg/ml CBD and “Easy Rider” flavoring. Qualitative detection of a compound is indicated with an X when identified in both National Institute of Standards and Technology (NIST) and Mass Spectra of Flavors and Fragrances of Natural and Synthetic Compounds (FFNSC) mass spectrometry libraries. [file 40360_2020_418_MOESM1_ESM.xls]

## Sheet: Supplemental Table 1
Supplemental Table 1
NIST Name	FFNSC Name	CAS #	Match Factor	Flavor	CBD+Flavor	Flavorings
Benzyl alcohol	Benzyl alcohol	100-51-6	99.5	X	X	chemical fruity cherry almond balsamic bitter
Piperonal	Piperonal	120-57-0	95.9	X	X	benzaldehyde, cherry, vanilla and spicy
2-Cyclopenten-1-one, 3-methyl-		2758-18-1	94.7	X	X	sweet fruity fatty
Propylene Glycol	Propylene glycol	57-55-6	94.5	X	X
Acetoin	Acetoin	513-86-0	94.2	X	X	creamy dairy sweet oily milky buttery
Benzaldehyde	Benzaldehyde	100-52-7	93.9	X	X	sweet, oily, almond, cherry, nutty and woody
Cyclopentanone	Adipic ketone	120-92-3	93.2	X	X	minty
2(3H)-Furanone, dihydro-5-pentyl-		104-61-0	93.2	X	X	coconut, creamy, waxy and fatty milky notes
Octanoic acid, methyl ester	Octanoate <methyl->	111-11-5	92.7	X		green, fruity, waxy, citrus, aldehydic and fatty
Benzeneacetic acid, methyl ester	Phenylacetate <methyl->	101-41-7	89.2	X	X	floral, honey, spice, waxy and sweet
Acetone	Acetone	67-64-1	89.2	X	X	solvent ethereal apple pear
Hexanoic acid, methyl ester	Hexanoate <methyl->	106-70-7	87.7	X		fruity fatty
2-Propen-1-ol, 3-phenyl-		104-54-1	87.6		X	green, floral, spicy and honey with a fermented yeasty nuance
1-Butanol, 2-methyl-	Carbinol <sec-butyl->	137-32-6	87.5	X	X	roasted wine onion fruity fusel alcoholic whiskey
2,3-Butanediol	Butadienol <2,3->	513-85-9	86.8	X	X	fruity creamy buttery
2-Propen-1-ol, 3-phenyl-, (E)-	Cinnamyl alcohol <(E)->	4407-36-7	86.8	X	X	sweet balsam hyacinth spicy green powdery cinnamyl
Acetone alcohol	Hydroxyacetone	116-09-6	86.6	X	X	Sweet, Slightly green, Burnt
1,3-Dioxolane, 4-methyl-2-phenyl-	Benzaldehyde propylene glycol acetal	2568-25-4	86.3	X	X	fruity marachino cherry medicinal phenolic
	Tolualdehyde <meta->	620-23-5	84.9		X	sweet fruity bitter almond cherry tropical nutty
2-Propanol, 1,1'-oxybis-		110-98-5	84.4		X	very mild alcoholic
Benzoic acid, 2-(methylamino)-, methyl ester	Anthranilate <methyl-, N-methyl->	85-91-6	82.3	X	X	fruity grape skin, anthranilate-like with a woody floral nuance
Ethanol		64-17-5	82.1	X	X	strong alcoholic ethereal medical
Propanoic acid, 2-hydroxy-, 2-methylpropyl ester		585-24-0	81.5	X		buttery caramellic fruity
2(3H)-Furanone, 5-hexyldihydro-	Decalactone <gamma->	706-14-9	79.2	X	X	fruity, creamy, peach and apricot with a syrupy, fatty nuance
n-Propyl acetate		109-60-4	78.6		X	estry, fruity, etherial, tutti-frutti, banana and honey
	Sorbic aldehyde	142-83-6	78.5	X	X	sweet, green, waxy, aldehydic with fresh melon nuances
Methyl propionate	Methyl propionate	554-12-1	78.3	X	X	fresh harsh rum fruity strawberry apple
Heptanoic acid, ethyl ester	Heptanoate <ethyl->	106-30-9	78	X	X	fruity, pineapple, banana and strawberry with a spicy, oily nuance
	Benzaldehyde <dimethyl-> acetal	1125-88-8	77.5	X	X	green, sharp and almondy with a cherry pit nuance
	Pimelic ketone	108-94-1	77.5	X		minty acetone
	Allyl alcohol	107-18-6	76.8	X	X	pungent mustard
Cannabidiol		13956-29-1	75.3		X
	Acetate <2,4-dimethyl-, ethyl-, 1,3-dioxolane->	6290-17-1	73.8	X		fruity licorice tropical anise plum
	Acetate <isopropyl->	108-21-4	73.7		X	etherial, tutti fruitti, with a fruity apple and banana nuance
	Isopentyl alcohol	123-51-3	73.2	X	X	Fusel, Fermented, Fruity, Banana, Etherial, Cognac
Pentanoic acid, 2-methyl-		97-61-0	73.2		X	buttery creamy slightly cheesy
3-Phenylpropanol	Hydrocinnamic alcohol	122-97-4	72.5	X		spicy, cinnamon, balsamic, fruity, winey and honey-like with floral nuances
3-Pentanol	Pentanol <3->	584-02-1	72.1	X	X	sweet herbal oily nutty
	Succinate <dimethyl->	106-65-0	70.6	X		sweet, fruity, green, with a soapy waxy nuance
	Propyl alcohol	71-23-8	70.3	X	X	Alcoholic, Earthy, Fermented, fusel-like with peanut nutty nuances as well as fruity nuances of apple, pear, bubble gum
	Dihydrochavicol	645-56-7	70.3	X	X	medicinal phenolic
Hexanoic acid, 2-methyl-	Hexanoic acid <2-methyl->	4536-23-6	70.2	X	X	oily, creamy, dairy and fatty
Supplemental Table 1. Qualitative comparison of commercially purchased flavored e-cigarette liquids with and without CBD using gas chromatography. Liquid 1 (Flavor) contained propylene glycol and “Easy Rider” flavoring, while liquid 2 (CBD+Flavor) contained propylene glycol, 1.7mg/ml CBD and “Easy Rider” flavoring. Qualitative detection of a compound is indicated with an X when identified in both…
